# Supplementary material for: Population genetic analysis of 12 X-chromosomal STRs in a Swiss sample
Source: Int J Legal Med. 2021 Aug 22;136(2):561–3. doi: 10.1007/s00414-021-02684-y (PMC8847170; doi:10.1007/s00414-021-02684-y)
Supplement: Supplementary file 1 — Supplementary file1 (XLSX 26 KB) [file 414_2021_2684_MOESM1_ESM.xlsx]

## Sheet: Table_S1_allele_frequencies
Allele frequencies for 12 X-STRs from a Swiss sample of 588 female and 602 male individuals
	DXS10103			DXS8378			DXS10101			DXS10134			DXS10074			DXS7132			DXS10135			DXS7423			DXS10146			DXS10079			HPRTB			DXS10148
Allele	female (n=588)	male (n=602)	pooled (n=1190)	female (n=588)	male (n=602)	pooled (n=1190)	female (n=588)	male (n=602)	pooled (n=1190)	female (n=588)	male (n=602)	pooled (n=1190)	female (n=588)	male (n=602)	pooled (n=1190)	female (n=588)	male (n=602)	pooled (n=1190)	female (n=588)	male (n=602)	pooled (n=1190)	female (n=588)	male (n=602)	pooled (n=1190)	female (n=588)	male (n=602)	pooled (n=1190)	female (n=588)	male (n=602)	pooled (n=1190)	female (n=588)	male (n=602)	pooled (n=1190)	female (n=588)	male (n=602)	pooled (n=1190)
7				0.0009		0.0006							0.0655	0.0664	0.0658																0.0017	0.0017	0.0017
8				0.0009		0.0006							0.148	0.1329	0.1429																	0.0033	0.0011
9				0.0204	0.0249	0.0219							0.0145	0.0233	0.0174	0.0009		0.0006													0.0077	0.0033	0.0062
10				0.3308	0.289	0.3166							0.0026		0.0017																0.0051	0.0033	0.0045
11				0.3452	0.3522	0.3476										0.0128	0.005	0.0101													0.1395	0.1445	0.1412
11.2																															0.0009		0.0006
12				0.2772	0.3023	0.2857							0.0017		0.0011	0.0969	0.0963	0.0967				0.0009		0.0006							0.3359	0.3272	0.333
13				0.023	0.0299	0.0253							0.0068	0.0033	0.0056	0.2594	0.2691	0.2627				0.102	0.088	0.0973				0.0009		0.0006	0.3019	0.304	0.3026
14				0.0017	0.0017	0.0017							0.0162	0.0116	0.0146	0.3844	0.3488	0.3723				0.3138	0.3455	0.3245				0.0051	0.005	0.0051	0.148	0.1561	0.1507	0.0051	0.005	0.0051
15	0.0145	0.015	0.0146										0.0774	0.0681	0.0742	0.1837	0.2159	0.1946				0.3844	0.3904	0.3864				0.0323	0.0349	0.0332	0.051	0.0465	0.0495
15.2													0.0026	0.0017	0.0022
16	0.0961	0.1163	0.1029										0.1735	0.2226	0.1901	0.0536	0.0581	0.0551	0.0043	0.0033	0.0039	0.1582	0.1346	0.1502				0.023	0.0399	0.0287	0.006	0.01	0.0073	0.0017	0.0066	0.0034
16.1																			0.0009		0.0006
16.3																0.0009		0.0006
17	0.0986	0.098	0.0984										0.244	0.2159	0.2345	0.0068	0.0066	0.0067	0.023	0.0266	0.0242	0.0408	0.0399	0.0405				0.0757	0.0664	0.0726	0.0026		0.0017	0.0009		0.0006
17.1																			0.006	0.0017	0.0045
17.2														0.0017	0.0006
17.3													0.0009		0.0006
18	0.1794	0.1711	0.1766										0.1573	0.1794	0.1648	0.0009		0.0006	0.0434	0.0449	0.0439		0.0017	0.0006				0.1446	0.1462	0.1451				0.1446	0.1312	0.14
18.1																			0.0068	0.01	0.0079
19	0.4796	0.4402	0.4663										0.0723	0.0615	0.0686				0.0544	0.0648	0.0579							0.2568	0.2658	0.2598				0.0349	0.0266	0.0321
19.1																			0.0094	0.0066	0.0084
20	0.1148	0.1462	0.1254										0.0162	0.0083	0.0135				0.0646	0.0565	0.0619							0.2551	0.2243	0.2447				0.0034	0.005	0.0039
20.1																			0.0102	0.0133	0.0112
20.2																				0.0017	0.0006
21	0.0153	0.0133	0.0146										0.0009	0.0033	0.0017				0.0961	0.0847	0.0922							0.1276	0.1495	0.135				0.0034	0.0033	0.0034
21.1																			0.0119	0.0133	0.0124													0.0017		0.0011
22	0.0017		0.0011																0.068	0.0748	0.0703				0.0009		0.0006	0.0536	0.0482	0.0517				0.0034		0.0022
22.1																			0.0094	0.01	0.0096													0.017	0.0183	0.0174
23																			0.0808	0.0681	0.0765				0.0009		0.0006	0.0187	0.0166	0.018				0.0434	0.0282	0.0382
23.1																			0.006	0.0033	0.0051													0.0587	0.0548	0.0574
23.3								0.0017	0.0006
24																			0.0799	0.103	0.0877				0.0094	0.0183	0.0124	0.0043	0.0017	0.0034				0.0162	0.0166	0.0163
24.1																			0.0051	0.0033	0.0045													0.1446	0.1362	0.1417
24.2								0.0033	0.0011																									0.0009		0.0006
25							0.0017		0.0011										0.0782	0.1096	0.0889				0.051	0.0565	0.0529	0.0026		0.0017				0.0051	0.005	0.0051
25.1																																		0.1837	0.2176	0.1952
25.2							0.0034	0.005	0.0039																									0.0009	0.0033	0.0017
26							0.0009		0.0006										0.0859	0.0764	0.0827				0.0867	0.0698	0.081		0.0017	0.0006				0.0009		0.0006
26.1																			0.0009		0.0006													0.1463	0.1545	0.149
26.2							0.0085	0.005	0.0073
27							0.0043	0.005	0.0045										0.0655	0.0648	0.0652				0.1403	0.1412	0.1406								0.0017	0.0006
27.1																									0.0009		0.0006							0.1003	0.098	0.0996
27.2							0.0417	0.0349	0.0394																0.0017	0.0033	0.0022
28							0.0383	0.0349	0.0371	0.0026	0.0017	0.0022							0.0697	0.0515	0.0636				0.1446	0.1528	0.1474
28.1																				0.0017	0.0006													0.0493	0.0548	0.0512
28.2							0.1122	0.1213	0.1153
29							0.0162	0.0216	0.018										0.0425	0.0482	0.0444				0.182	0.1528	0.1721								0.0017	0.0006
29.1																				0.0017	0.0006													0.0255	0.0249	0.0253
29.2							0.1539	0.1412	0.1496
29.3											0.0017	0.0006													0.0009		0.0006
30							0.051	0.0482	0.0501	0.0026		0.0017							0.0332	0.0282	0.0315				0.1114	0.1047	0.1091
30.1								0.0017	0.0006																									0.0043	0.005	0.0045
30.2							0.1743	0.1678	0.1721
31							0.1131	0.1179	0.1147	0.0068	0.005	0.0062							0.0247	0.0116	0.0202				0.0357	0.0498	0.0405
31.1																																		0.0026		0.0017
31.2							0.1029	0.1047	0.1035
32							0.0604	0.0764	0.0658	0.0085	0.01	0.009							0.0102	0.01	0.0101				0.0026	0.0066	0.0039
32.1																																		0.0009		0.0006
32.2							0.0383	0.0382	0.0382																0.0017	0.0017	0.0017
33							0.0519	0.0515	0.0517	0.0493	0.0515	0.0501							0.0009	0.0017	0.0011				0.0009	0.0033	0.0017
33.1																			0.0009		0.0006
33.2							0.0111	0.0083	0.0101																0.0017	0.0017	0.0017
33.3										0.0009		0.0006
34							0.0153	0.0066	0.0124	0.1148	0.103	0.1108							0.0034	0.0017	0.0028				0.0009		0.0006
34.1																				0.0017	0.0006
34.2																										0.0066	0.0022
35								0.0033	0.0011	0.1803	0.1744	0.1783							0.0017	0.0017	0.0017
35.2							0.0009	0.0017	0.0011																0.0034		0.0022
35.3										0.0009	0.0017	0.0011
36										0.2185	0.2176	0.2182							0.0017		0.0011
36.1										0.0009		0.0006
36.2																										0.0017	0.0006
36.3										0.0009		0.0006
37										0.1514	0.1545	0.1524							0.0009		0.0006
37.2										0.0051	0.0017	0.0039
37.3										0.0017	0.0017	0.0017
38										0.068	0.0864	0.0742													0.0009	0.0017	0.0011
38.1																																		0.0009		0.0006
38.2																									0.0094	0.0017	0.0067
38.3										0.023	0.0133	0.0197													0.0009		0.0006
39										0.0187	0.0282	0.0219
39.2										0.0009	0.0017	0.0011													0.0459	0.0432	0.045
39.3										0.0349	0.0415	0.0371
40										0.0068	0.0116	0.0084
40.1																																			0.0017	0.0006
40.2																									0.0357	0.0349	0.0354
40.3										0.0425	0.0299	0.0382
41										0.0009		0.0006
41.2																									0.0255	0.0233	0.0247
41.3										0.0238	0.0365	0.0281
42.2																									0.0162	0.0216	0.018
42.3										0.0264	0.0183	0.0236
43.2																									0.0332	0.0332	0.0332
43.3										0.0077	0.0066	0.0073
44.2																									0.0281	0.0349	0.0304
44.3											0.0017	0.0006														0.0017	0.0006
45.2																									0.0162	0.0183	0.0169
45.3										0.0009		0.0006
46.2										0.0009		0.0006													0.0077	0.0083	0.0079
47.2																									0.0017		0.0011
48.2																									0.0009	0.0017	0.0011
49																									0.0009	0.0017	0.0011
49.2																										0.0017	0.0006
50.2																										0.0017	0.0006
