# Supplementary material for: Population genetic analysis of 12 X-chromosomal STRs in a Swiss sample
Source: Int J Legal Med. 2021 Aug 22;136(2):561–3. doi: 10.1007/s00414-021-02684-y (PMC8847170; doi:10.1007/s00414-021-02684-y)
Supplement: Supplementary file 2 — Supplementary file2 (XLSX 29 KB) [file 414_2021_2684_MOESM2_ESM.xlsx]

## Sheet: Table_S2_haplotype_frequencies
Haplotype frequencies for the four linkage groups (LG) from a Swiss sample of 602 male individuals
LG1: DXS8378 - DXS10135 - DXS10148			LG2: DXS7132 - DXS10074 - DXS10079			LG3: HPRTB - DXS10101 - DXS10103			LG4: DXS7423 - DXS10134 - DXS10146
350 different haplotypes			220 different haplotypes			187 different haplotypes			300 different haplotypes
Haplotype	Count	Frequency	Haplotype	Count	Frequency	Haplotype	Count	Frequency	Haplotype	Count	Frequency
11 24 24.1	10	0.0166	13 16 20	17	0.0282	12 30.2 19	18	0.0299	15 37 28	14	0.0233
11 25 25.1	7	0.0116	14 16 20	14	0.0233	12 31.2 19	18	0.0299	15 36 29	12	0.0199
10 24 25.1	6	0.01	13 16 19	13	0.0216	13 29.2 19	16	0.0266	14 34 29	10	0.0166
11 27 25.1	6	0.01	14 16 19	13	0.0216	11 28.2 19	15	0.0249	15 35 28	10	0.0166
12 25 18	6	0.01	14 17 19	12	0.0199	11 29.2 19	14	0.0233	14 35 29	9	0.015
12 25 26.1	6	0.01	14 18 19	12	0.0199	13 30.2 19	13	0.0216	14 36 27	9	0.015
11 27 18	5	0.0083	15 18 19	11	0.0183	11 30.2 19	12	0.0199	14 35 28	7	0.0116
11 28 24.1	5	0.0083	13 17 21	8	0.0133	12 29.2 19	12	0.0199	14 36 28	7	0.0116
12 21 26.1	5	0.0083	14 17 20	8	0.0133	12 28.2 19	11	0.0183	15 34 28	7	0.0116
12 24 25.1	5	0.0083	14 18 20	8	0.0133	13 31 16	11	0.0183	15 36 30	7	0.0116
12 26 24.1	5	0.0083	14 8 18	8	0.0133	13 31.2 19	11	0.0183	15 37 29	7	0.0116
12 27 25.1	5	0.0083	15 16 19	8	0.0133	13 30.2 20	10	0.0166	15 35 27	6	0.01
10 19 25.1	4	0.0066	12 17 19	7	0.0116	14 30.2 19	9	0.015	15 35 29	6	0.01
10 21 27.1	4	0.0066	13 17 20	7	0.0116	12 27.2 19	8	0.0133	15 36 27	6	0.01
10 21 28.1	4	0.0066	14 16 21	7	0.0116	12 28 19	8	0.0133	15 36 28	6	0.01
10 22 26.1	4	0.0066	15 16 20	7	0.0116	12 28.2 18	8	0.0133	13 36 27	5	0.0083
10 23 27.1	4	0.0066	15 17 19	7	0.0116	12 29.2 18	8	0.0133	14 34 28	5	0.0083
10 26 26.1	4	0.0066	15 18 20	7	0.0116	12 30.2 18	8	0.0133	14 36 29	5	0.0083
11 22 26.1	4	0.0066	15 8 18	7	0.0116	12 30.2 20	7	0.0116	14 37 27	5	0.0083
11 23 25.1	4	0.0066	13 17 19	6	0.01	12 31.2 20	7	0.0116	14 38 27	5	0.0083
11 23 26.1	4	0.0066	13 7 20	6	0.01	12 32.2 19	7	0.0116	14 39.3 27	5	0.0083
11 24 25.1	4	0.0066	14 17 21	6	0.01	13 28.2 19	7	0.0116	15 36 31	5	0.0083
11 24 26.1	4	0.0066	14 18 21	6	0.01	13 29.2 20	7	0.0116	15 37 25	5	0.0083
11 25 18	4	0.0066	14 8 17	6	0.01	13 31 17	7	0.0116	16 36 27	5	0.0083
11 25 24.1	4	0.0066	14 8 19	6	0.01	13 31 19	7	0.0116	13 37 30	4	0.0066
11 26 18	4	0.0066	15 17 18	6	0.01	13 31.2 20	7	0.0116	14 33 30	4	0.0066
11 26 24.1	4	0.0066	15 17 20	6	0.01	13 32 16	7	0.0116	14 34 27	4	0.0066
11 28 18	4	0.0066	15 17 21	6	0.01	14 29.2 19	7	0.0116	14 35 26	4	0.0066
11 29 24.1	4	0.0066	15 8 19	6	0.01	14 30 17	7	0.0116	14 35 30	4	0.0066
11 30 25.1	4	0.0066	12 16 19	5	0.0083	14 31 17	7	0.0116	14 36 41.2	4	0.0066
12 19 25.1	4	0.0066	13 16 21	5	0.0083	11 28.2 20	6	0.01	14 38 26	4	0.0066
12 21 25.1	4	0.0066	13 7 19	5	0.0083	13 28.2 16	6	0.01	14 39.3 28	4	0.0066
12 22 18	4	0.0066	13 8 18	5	0.0083	13 30 17	6	0.01	15 35 30	4	0.0066
12 22 25.1	4	0.0066	14 18 18	5	0.0083	13 32 19	6	0.01	15 35 31	4	0.0066
12 23 26.1	4	0.0066	14 8 21	5	0.0083	11 30.2 18	5	0.0083	15 36 25	4	0.0066
12 25 27.1	4	0.0066	15 18 18	5	0.0083	11 33 16	5	0.0083	15 36 26	4	0.0066
12 28 25.1	4	0.0066	12 17 15	4	0.0066	13 31 18	5	0.0083	15 38 30	4	0.0066
10 18 24.1	3	0.005	13 15 21	4	0.0066	13 32 17	5	0.0083	16 34 30	4	0.0066
10 20.1 29.1	3	0.005	13 16 16	4	0.0066	13 32.2 19	5	0.0083	17 35 29	4	0.0066
10 21 25.1	3	0.005	13 17 18	4	0.0066	14 31 18	5	0.0083	13 33 30	3	0.005
10 21.1 25.1	3	0.005	13 18 19	4	0.0066	15 31 17	5	0.0083	13 34 27	3	0.005
10 23 25.1	3	0.005	13 18 21	4	0.0066	11 27.2 18	4	0.0066	13 35 25	3	0.005
10 24 18	3	0.005	13 19 19	4	0.0066	11 28.2 18	4	0.0066	13 36 29	3	0.005
10 24 26.1	3	0.005	14 15 20	4	0.0066	12 27.2 18	4	0.0066	13 37 25	3	0.005
10 24 28.1	3	0.005	14 15 21	4	0.0066	12 29.2 20	4	0.0066	14 33 29	3	0.005
10 25 24.1	3	0.005	14 17 22	4	0.0066	12 31 16	4	0.0066	14 33 31	3	0.005
10 26 25.1	3	0.005	14 7 19	4	0.0066	12 31 19	4	0.0066	14 36 25	3	0.005
10 27 24.1	3	0.005	14 8 20	4	0.0066	12 32 16	4	0.0066	14 36 26	3	0.005
10 28 26.1	3	0.005	15 18 21	4	0.0066	13 28 19	4	0.0066	14 37 25	3	0.005
11 18 25.1	3	0.005	15 7 20	4	0.0066	14 28.2 19	4	0.0066	14 37 26	3	0.005
11 19 18	3	0.005	16 16 18	4	0.0066	14 31 16	4	0.0066	14 37 30	3	0.005
11 20 26.1	3	0.005	12 18 19	3	0.005	14 32.2 19	4	0.0066	14 38 29	3	0.005
11 21 23.1	3	0.005	13 16 18	3	0.005	15 31.2 20	4	0.0066	14 38.3 45.2	3	0.005
11 21 25.1	3	0.005	13 17 15	3	0.005	12 28 20	3	0.005	15 34 27	3	0.005
11 21 27.1	3	0.005	13 17 17	3	0.005	12 28.2 16	3	0.005	15 34 29	3	0.005
11 23 23.1	3	0.005	13 18 20	3	0.005	12 29 19	3	0.005	15 34 30	3	0.005
11 24 27.1	3	0.005	13 18 22	3	0.005	12 29.2 16	3	0.005	15 35 44.2	3	0.005
11 25 26.1	3	0.005	13 19 18	3	0.005	12 30 19	3	0.005	15 36 40.2	3	0.005
11 26 25.1	3	0.005	13 19 20	3	0.005	13 30.2 21	3	0.005	15 37 27	3	0.005
11 26 26.1	3	0.005	13 7 18	3	0.005	13 31.2 18	3	0.005	15 37 30	3	0.005
11 28 25.1	3	0.005	13 7 21	3	0.005	13 32 15	3	0.005	15 38 28	3	0.005
12 17 26.1	3	0.005	13 8 17	3	0.005	13 33 15	3	0.005	15 38 29	3	0.005
12 18.1 24.1	3	0.005	13 8 19	3	0.005	13 33 17	3	0.005	15 39 27	3	0.005
12 19 24.1	3	0.005	14 15 19	3	0.005	13 33 18	3	0.005	15 39.3 27	3	0.005
12 20 25.1	3	0.005	14 15 22	3	0.005	14 29.2 18	3	0.005	15 39.3 39.2	3	0.005
12 21 18	3	0.005	14 16 18	3	0.005	14 30.2 20	3	0.005	15 39.3 40.2	3	0.005
12 26 18	3	0.005	14 16 22	3	0.005	14 32 16	3	0.005	15 42.3 26	3	0.005
12 26 25.1	3	0.005	14 17 18	3	0.005	14 32 18	3	0.005	16 34 44.2	3	0.005
9 22 27.1	3	0.005	14 18 17	3	0.005	14 32 19	3	0.005	16 35 26	3	0.005
10 17 26.1	2	0.0033	14 19 18	3	0.005	15 32 17	3	0.005	16 35 43.2	3	0.005
10 18 25	2	0.0033	14 19 20	3	0.005	11 25.2 19	2	0.0033	16 36 42.2	3	0.005
10 18 25.1	2	0.0033	14 7 18	3	0.005	11 29.2 16	2	0.0033	16 36 43.2	3	0.005
10 20 24.1	2	0.0033	15 16 18	3	0.005	11 29.2 17	2	0.0033	17 41.3 39.2	3	0.005
10 20 26.1	2	0.0033	15 8 20	3	0.005	11 29.2 20	2	0.0033	13 34 28	2	0.0033
10 22 18	2	0.0033	15 8 21	3	0.005	11 31.2 16	2	0.0033	13 35 24	2	0.0033
10 22 24.1	2	0.0033	16 16 16	3	0.005	12 26.2 18	2	0.0033	13 35 27	2	0.0033
10 22 25.1	2	0.0033	16 17 19	3	0.005	12 27.2 20	2	0.0033	13 35 29	2	0.0033
10 23 23.1	2	0.0033	16 18 21	3	0.005	12 28.2 20	2	0.0033	13 35 30	2	0.0033
10 23 26.1	2	0.0033	16 8 19	3	0.005	12 29 16	2	0.0033	13 36 26	2	0.0033
10 24 23.1	2	0.0033	12 16 20	2	0.0033	12 29 18	2	0.0033	14 34 30	2	0.0033
10 24 24.1	2	0.0033	12 17 21	2	0.0033	12 30 18	2	0.0033	14 35 27	2	0.0033
10 25 19	2	0.0033	12 17 22	2	0.0033	12 30.2 17	2	0.0033	14 36 30	2	0.0033
10 25 25.1	2	0.0033	12 18 20	2	0.0033	12 31 17	2	0.0033	14 36 31	2	0.0033
10 25 26.1	2	0.0033	12 18 21	2	0.0033	12 32 18	2	0.0033	14 36 43.2	2	0.0033
10 25 27.1	2	0.0033	12 19 19	2	0.0033	12 32 19	2	0.0033	14 36 45.2	2	0.0033
10 25 28.1	2	0.0033	12 7 19	2	0.0033	12 32.2 20	2	0.0033	14 37 24	2	0.0033
10 27 19	2	0.0033	12 7 20	2	0.0033	12 33 15	2	0.0033	14 37 28	2	0.0033
10 27 25.1	2	0.0033	13 15 15	2	0.0033	12 33 18	2	0.0033	14 37 46.2	2	0.0033
10 27 26.1	2	0.0033	13 15 20	2	0.0033	12 33.2 19	2	0.0033	14 38 28	2	0.0033
10 29 25.1	2	0.0033	13 16 22	2	0.0033	13 28.2 20	2	0.0033	14 38 44.2	2	0.0033
11 16 18	2	0.0033	13 17 16	2	0.0033	13 30 16	2	0.0033	14 39 27	2	0.0033
11 19 26.1	2	0.0033	13 18 15	2	0.0033	13 30 19	2	0.0033	14 40 27	2	0.0033
11 20 18	2	0.0033	13 18 16	2	0.0033	13 33 19	2	0.0033	14 40.3 30	2	0.0033
11 20 24.1	2	0.0033	13 18 18	2	0.0033	14 28.2 18	2	0.0033	14 41.3 28	2	0.0033
11 22 23	2	0.0033	13 8 16	2	0.0033	14 31 19	2	0.0033	15 33 27.2	2	0.0033
11 22 23.1	2	0.0033	13 8 21	2	0.0033	14 31.2 18	2	0.0033	15 33 30	2	0.0033
11 23 18	2	0.0033	13 8 22	2	0.0033	14 31.2 19	2	0.0033	15 33 44.2	2	0.0033
11 23 21	2	0.0033	14 16 16	2	0.0033	14 31.2 20	2	0.0033	15 35 25	2	0.0033
11 25 27.1	2	0.0033	14 16 17	2	0.0033	14 33 18	2	0.0033	15 35 26	2	0.0033
11 26 27.1	2	0.0033	14 17 16	2	0.0033	14 33 19	2	0.0033	15 35 42.2	2	0.0033
11 30 24.1	2	0.0033	14 17 17	2	0.0033	15 28 19	2	0.0033	15 36 32	2	0.0033
11 31 25.1	2	0.0033	14 18 15	2	0.0033	15 33 20	2	0.0033	15 37 39.2	2	0.0033
12 17 23	2	0.0033	14 18 22	2	0.0033	16 31 17	2	0.0033	15 37 43.2	2	0.0033
12 17 25.1	2	0.0033	14 18 23	2	0.0033	10 29.2 18	1	0.0017	15 38 39.2	2	0.0033
12 17 27.1	2	0.0033	14 19 16	2	0.0033	10 30.2 19	1	0.0017	15 39 29	2	0.0033
12 18 25.1	2	0.0033	14 19 17	2	0.0033	11 27.2 19	1	0.0017	15 40 40.2	2	0.0033
12 18 27.1	2	0.0033	14 19 21	2	0.0033	11 28.2 16	1	0.0017	15 40.3 39.2	2	0.0033
12 18 28.1	2	0.0033	14 7 20	2	0.0033	11 29 16	1	0.0017	15 41.3 42.2	2	0.0033
12 19 18	2	0.0033	14 9 17	2	0.0033	11 29.2 18	1	0.0017	16 33 29	2	0.0033
12 19 23	2	0.0033	14 9 18	2	0.0033	11 30.2 16	1	0.0017	16 35 25	2	0.0033
12 19 26.1	2	0.0033	15 14 20	2	0.0033	11 30.2 20	1	0.0017	16 35 29	2	0.0033
12 19 28.1	2	0.0033	15 15 21	2	0.0033	11 31.2 19	1	0.0017	16 36 26	2	0.0033
12 20 18	2	0.0033	15 16 21	2	0.0033	11 32 16	1	0.0017	16 36 30	2	0.0033
12 20 24.1	2	0.0033	15 17 17	2	0.0033	11 32.2 18	1	0.0017	16 37 25	2	0.0033
12 20 28.1	2	0.0033	15 19 19	2	0.0033	11 32.2 19	1	0.0017	16 37 27	2	0.0033
12 26 26.1	2	0.0033	15 19 20	2	0.0033	11 32.2 20	1	0.0017	16 37 31	2	0.0033
12 26 27.1	2	0.0033	15 7 18	2	0.0033	11 33.2 20	1	0.0017	16 37 39.2	2	0.0033
12 27 18	2	0.0033	15 8 17	2	0.0033	12 24.2 18	1	0.0017	17 41.3 25	2	0.0033
12 27 27.1	2	0.0033	16 17 20	2	0.0033	12 25.2 16	1	0.0017	13 31 26	1	0.0017
12 30 25.1	2	0.0033	16 18 19	2	0.0033	12 26.2 19	1	0.0017	13 33 28	1	0.0017
13 25 27.1	2	0.0033	11 17 18	1	0.0017	12 27 19	1	0.0017	13 34 29	1	0.0017
9 22 23.1	2	0.0033	11 18 19	1	0.0017	12 28 18	1	0.0017	13 35 26	1	0.0017
9 22 25.1	2	0.0033	11 8 17	1	0.0017	12 28.2 21	1	0.0017	13 35 45.2	1	0.0017
10 18 18	1	0.0017	12 15 20	1	0.0017	12 29 20	1	0.0017	13 36 28	1	0.0017
10 18 22.1	1	0.0017	12 15 21	1	0.0017	12 30 16	1	0.0017	13 36 30	1	0.0017
10 18 24	1	0.0017	12 16 15	1	0.0017	12 31 20	1	0.0017	13 37 28	1	0.0017
10 18 26.1	1	0.0017	12 16 16	1	0.0017	12 31.2 18	1	0.0017	13 37 31	1	0.0017
10 18 27.1	1	0.0017	12 16 18	1	0.0017	12 33 17	1	0.0017	13 37 46.2	1	0.0017
10 18.1 24.1	1	0.0017	12 17 14	1	0.0017	12 33 19	1	0.0017	13 38 24	1	0.0017
10 18.1 25.1	1	0.0017	12 17 20	1	0.0017	12 34 15	1	0.0017	13 38 26	1	0.0017
10 19 19	1	0.0017	12 18 14	1	0.0017	12 35.2 20	1	0.0017	13 38 28	1	0.0017
10 19 22.1	1	0.0017	12 18 18	1	0.0017	13 24.2 18	1	0.0017	13 38 31	1	0.0017
10 19 26.1	1	0.0017	12 19 15	1	0.0017	13 27 19	1	0.0017	13 39 24	1	0.0017
10 19 27	1	0.0017	12 19 18	1	0.0017	13 28 17	1	0.0017	13 40 25	1	0.0017
10 19 27.1	1	0.0017	12 19 20	1	0.0017	13 28.2 18	1	0.0017	13 40 27	1	0.0017
10 19 29.1	1	0.0017	12 20 21	1	0.0017	13 29 20	1	0.0017	14 28 28	1	0.0017
10 19.1 24	1	0.0017	12 21 20	1	0.0017	13 29.2 18	1	0.0017	14 29.3 39.2	1	0.0017
10 19.1 25.1	1	0.0017	12 7 18	1	0.0017	13 30 18	1	0.0017	14 32 28	1	0.0017
10 19.1 26.1	1	0.0017	12 8 17	1	0.0017	13 30 20	1	0.0017	14 32 34.2	1	0.0017
10 20 25.1	1	0.0017	12 8 18	1	0.0017	13 30.2 16	1	0.0017	14 32 41.2	1	0.0017
10 20 27.1	1	0.0017	12 8 19	1	0.0017	13 30.2 18	1	0.0017	14 32 48.2	1	0.0017
10 20 28.1	1	0.0017	12 8 20	1	0.0017	13 32 18	1	0.0017	14 33 28	1	0.0017
10 20 29.1	1	0.0017	12 8 21	1	0.0017	13 32.2 18	1	0.0017	14 33 39.2	1	0.0017
10 20.1 25.1	1	0.0017	12 9 17	1	0.0017	13 32.2 20	1	0.0017	14 34 25	1	0.0017
10 20.1 26.1	1	0.0017	12 9 18	1	0.0017	13 33 16	1	0.0017	14 34 26	1	0.0017
10 20.2 26.1	1	0.0017	12 9 19	1	0.0017	13 33.2 20	1	0.0017	14 34 34.2	1	0.0017
10 21 18	1	0.0017	13 14 21	1	0.0017	13 34 17	1	0.0017	14 34 44.2	1	0.0017
10 21 19	1	0.0017	13 14 23	1	0.0017	13 35 17	1	0.0017	14 34 45.2	1	0.0017
10 21 22.1	1	0.0017	13 15 17	1	0.0017	14 23.3 20	1	0.0017	14 35 25	1	0.0017
10 21 23	1	0.0017	13 15 19	1	0.0017	14 27 19	1	0.0017	14 35 32.2	1	0.0017
10 21 24.1	1	0.0017	13 15 22	1	0.0017	14 27.2 17	1	0.0017	14 35 34.2	1	0.0017
10 21 26.1	1	0.0017	13 16 15	1	0.0017	14 27.2 18	1	0.0017	14 35 41.2	1	0.0017
10 21 29.1	1	0.0017	13 16 17	1	0.0017	14 28 19	1	0.0017	14 35 42.2	1	0.0017
10 21 40.1	1	0.0017	13 17 23	1	0.0017	14 28 21	1	0.0017	14 36 24	1	0.0017
10 21.1 24.1	1	0.0017	13 17.2 19	1	0.0017	14 29 17	1	0.0017	14 36 33	1	0.0017
10 22 16	1	0.0017	13 19 17	1	0.0017	14 30 18	1	0.0017	14 36 33.2	1	0.0017
10 22 23.1	1	0.0017	13 21 21	1	0.0017	14 30 19	1	0.0017	14 36 34.2	1	0.0017
10 22 27.1	1	0.0017	13 7 23	1	0.0017	14 30.1 19	1	0.0017	14 36 40.2	1	0.0017
10 22.1 24.1	1	0.0017	13 9 20	1	0.0017	14 30.2 18	1	0.0017	14 37 29	1	0.0017
10 22.1 25.1	1	0.0017	14 13 19	1	0.0017	14 31 20	1	0.0017	14 37 31	1	0.0017
10 22.1 26.1	1	0.0017	14 14 16	1	0.0017	14 31 21	1	0.0017	14 37 43.2	1	0.0017
10 22.1 27.1	1	0.0017	14 14 19	1	0.0017	14 33 16	1	0.0017	14 37 45.2	1	0.0017
10 23 22.1	1	0.0017	14 14 20	1	0.0017	14 33 17	1	0.0017	14 37.2 41.2	1	0.0017
10 23 23	1	0.0017	14 15 15	1	0.0017	14 33.2 18	1	0.0017	14 37.3 43.2	1	0.0017
10 23 24	1	0.0017	14 15 17	1	0.0017	14 34 21	1	0.0017	14 38 24	1	0.0017
10 23 24.1	1	0.0017	14 15 23	1	0.0017	14 35 16	1	0.0017	14 38 25	1	0.0017
10 24 27.1	1	0.0017	14 17 14	1	0.0017	15 29 19	1	0.0017	14 38 30	1	0.0017
10 24.1 24.1	1	0.0017	14 17 15	1	0.0017	15 29.2 21	1	0.0017	14 38 31	1	0.0017
10 25 23	1	0.0017	14 17 23	1	0.0017	15 30 16	1	0.0017	14 38 33	1	0.0017
10 25 23.1	1	0.0017	14 18 16	1	0.0017	15 30 18	1	0.0017	14 38 41.2	1	0.0017
10 26 14	1	0.0017	14 19 19	1	0.0017	15 30.2 18	1	0.0017	14 38 42.2	1	0.0017
10 26 24.1	1	0.0017	14 19 26	1	0.0017	15 30.2 19	1	0.0017	14 38 46.2	1	0.0017
10 26 25	1	0.0017	14 20 15	1	0.0017	15 30.2 20	1	0.0017	14 38.3 27	1	0.0017
10 26 25.2	1	0.0017	14 20 18	1	0.0017	15 31 18	1	0.0017	14 38.3 41.2	1	0.0017
10 26 27.1	1	0.0017	14 20 19	1	0.0017	15 31.2 18	1	0.0017	14 38.3 49	1	0.0017
10 27 23.1	1	0.0017	14 7 21	1	0.0017	15 31.2 19	1	0.0017	14 39 29	1	0.0017
10 27 27.1	1	0.0017	14 8 16	1	0.0017	15 32 19	1	0.0017	14 39 31	1	0.0017
10 28 18	1	0.0017	14 8 22	1	0.0017	15 32 20	1	0.0017	14 39.3 29	1	0.0017
10 28 20	1	0.0017	14 9 20	1	0.0017	16 31 18	1	0.0017	14 39.3 44.2	1	0.0017
10 28 23.1	1	0.0017	14 9 21	1	0.0017	16 31 20	1	0.0017	14 40.3 29	1	0.0017
10 28 27.1	1	0.0017	15 15 17	1	0.0017	16 32 17	1	0.0017	14 40.3 31	1	0.0017
10 28.1 25.1	1	0.0017	15 15 18	1	0.0017	16 34 16	1	0.0017	14 40.3 39.2	1	0.0017
10 29 19	1	0.0017	15 15 19	1	0.0017	7 30.2 19	1	0.0017	14 40.3 41.2	1	0.0017
10 29 26.1	1	0.0017	15 15 20	1	0.0017	8 29 19	1	0.0017	14 40.3 44.2	1	0.0017
10 30 18	1	0.0017	15 15 22	1	0.0017	8 29.2 20	1	0.0017	14 40.3 45.2	1	0.0017
10 30 22.1	1	0.0017	15 15.2 20	1	0.0017	9 30.2 18	1	0.0017	14 41.3 26	1	0.0017
10 30 25.1	1	0.0017	15 16 17	1	0.0017	9 31.2 18	1	0.0017	14 41.3 30	1	0.0017
10 30 26.1	1	0.0017	15 16 22	1	0.0017				14 41.3 39.2	1	0.0017
10 31 26.1	1	0.0017	15 16 23	1	0.0017				14 41.3 40.2	1	0.0017
11 17 27.1	1	0.0017	15 17 15	1	0.0017				14 42.3 39.2	1	0.0017
11 17.1 23.1	1	0.0017	15 17 16	1	0.0017				14 43.3 39.2	1	0.0017
11 18 22.1	1	0.0017	15 17 22	1	0.0017				15 31 30	1	0.0017
11 18 26.1	1	0.0017	15 17 24	1	0.0017				15 31 43.2	1	0.0017
11 18 28.1	1	0.0017	15 18 15	1	0.0017				15 33 26	1	0.0017
11 18.1 24.1	1	0.0017	15 18 17	1	0.0017				15 33 28	1	0.0017
11 19 23	1	0.0017	15 18 22	1	0.0017				15 33 45.2	1	0.0017
11 19 23.1	1	0.0017	15 19 18	1	0.0017				15 34 32	1	0.0017
11 19 24.1	1	0.0017	15 8 22	1	0.0017				15 34 39.2	1	0.0017
11 19 27.1	1	0.0017	15 9 17	1	0.0017				15 34 42.2	1	0.0017
11 19 28.1	1	0.0017	15 9 18	1	0.0017				15 35 40.2	1	0.0017
11 19.1 18	1	0.0017	15 9 19	1	0.0017				15 35 41.2	1	0.0017
11 20 22.1	1	0.0017	16 15 20	1	0.0017				15 35 43.2	1	0.0017
11 20 23.1	1	0.0017	16 15 21	1	0.0017				15 35.3 30	1	0.0017
11 20 24	1	0.0017	16 15 23	1	0.0017				15 36 24	1	0.0017
11 20 28.1	1	0.0017	16 16 20	1	0.0017				15 36 39.2	1	0.0017
11 20 29.1	1	0.0017	16 16 21	1	0.0017				15 36 41.2	1	0.0017
11 20.1 24.1	1	0.0017	16 17 21	1	0.0017				15 36 43.2	1	0.0017
11 20.1 28.1	1	0.0017	16 17 22	1	0.0017				15 36 44.2	1	0.0017
11 21 18	1	0.0017	16 18 17	1	0.0017				15 37 26	1	0.0017
11 21 22.1	1	0.0017	16 18 18	1	0.0017				15 37 31	1	0.0017
11 21 24	1	0.0017	16 19 18	1	0.0017				15 37 38.2	1	0.0017
11 21 26.1	1	0.0017	16 19 20	1	0.0017				15 37 40.2	1	0.0017
11 21 30.1	1	0.0017	16 20 19	1	0.0017				15 37 41.2	1	0.0017
11 21.1 28.1	1	0.0017	16 7 20	1	0.0017				15 37 42.2	1	0.0017
11 22 18	1	0.0017	16 8 18	1	0.0017				15 37 44.2	1	0.0017
11 22 19	1	0.0017	16 9 19	1	0.0017				15 38 24	1	0.0017
11 22 24.1	1	0.0017	17 13 20	1	0.0017				15 38 26	1	0.0017
11 22 25.1	1	0.0017	17 15 23	1	0.0017				15 38 27	1	0.0017
11 22 28.1	1	0.0017	17 16 17	1	0.0017				15 38 31	1	0.0017
11 22 29	1	0.0017	17 16 19	1	0.0017				15 38 36.2	1	0.0017
11 23 24.1	1	0.0017							15 38 38	1	0.0017
11 23 27.1	1	0.0017							15 38 40.2	1	0.0017
11 23 28.1	1	0.0017							15 39 26	1	0.0017
11 24 18	1	0.0017							15 39 31	1	0.0017
11 24 22.1	1	0.0017							15 39.2 44.3	1	0.0017
11 24 23.1	1	0.0017							15 39.3 25	1	0.0017
11 24 28.1	1	0.0017							15 39.3 31	1	0.0017
11 24 29.1	1	0.0017							15 39.3 42.2	1	0.0017
11 24 30.1	1	0.0017							15 39.3 44.2	1	0.0017
11 24.1 24.1	1	0.0017							15 40.3 28	1	0.0017
11 25 14	1	0.0017							15 40.3 29	1	0.0017
11 25 23.1	1	0.0017							15 40.3 40.2	1	0.0017
11 25 25.2	1	0.0017							15 40.3 43.2	1	0.0017
11 25 28.1	1	0.0017							15 40.3 44.2	1	0.0017
11 26 24	1	0.0017							15 41.3 26	1	0.0017
11 27 16	1	0.0017							15 41.3 29	1	0.0017
11 27 23	1	0.0017							15 41.3 31	1	0.0017
11 27 24.1	1	0.0017							15 41.3 40.2	1	0.0017
11 27 27.1	1	0.0017							15 41.3 43.2	1	0.0017
11 27 29.1	1	0.0017							15 42.3 29	1	0.0017
11 28 23	1	0.0017							15 42.3 31	1	0.0017
11 28 23.1	1	0.0017							15 42.3 40.2	1	0.0017
11 28 29.1	1	0.0017							15 42.3 43.2	1	0.0017
11 29 16	1	0.0017							15 43.3 29	1	0.0017
11 29 18	1	0.0017							15 43.3 43.2	1	0.0017
11 29 19	1	0.0017							16 32 28	1	0.0017
11 29 20	1	0.0017							16 32 29	1	0.0017
11 29 23	1	0.0017							16 33 27	1	0.0017
11 29 23.1	1	0.0017							16 33 28	1	0.0017
11 29 25.1	1	0.0017							16 33 44.2	1	0.0017
11 29 26.1	1	0.0017							16 33 50.2	1	0.0017
11 29.1 26.1	1	0.0017							16 34 26	1	0.0017
11 30 18	1	0.0017							16 34 28	1	0.0017
11 30 26.1	1	0.0017							16 34 40.2	1	0.0017
11 31 24.1	1	0.0017							16 35 27	1	0.0017
11 32 18	1	0.0017							16 35 28	1	0.0017
11 32 23.1	1	0.0017							16 35 30	1	0.0017
11 32 24.1	1	0.0017							16 35 45.2	1	0.0017
11 34.1 18	1	0.0017							16 36 24	1	0.0017
11 35 18	1	0.0017							16 36 28	1	0.0017
12 17 23.1	1	0.0017							16 36 29	1	0.0017
12 17 24	1	0.0017							16 37 26	1	0.0017
12 18 18	1	0.0017							16 37 28	1	0.0017
12 18 22.1	1	0.0017							16 37 29	1	0.0017
12 18 24	1	0.0017							16 37 30	1	0.0017
12 19 27.1	1	0.0017							16 37 41.2	1	0.0017
12 20 26.1	1	0.0017							16 37 46.2	1	0.0017
12 20 27.1	1	0.0017							16 37 49.2	1	0.0017
12 20.1 23.1	1	0.0017							16 38 28	1	0.0017
12 21 23	1	0.0017							16 38 29	1	0.0017
12 21 23.1	1	0.0017							16 38 39.2	1	0.0017
12 21 24.1	1	0.0017							16 38 43.2	1	0.0017
12 21 29.1	1	0.0017							16 38 44.2	1	0.0017
12 21.1 18	1	0.0017							16 38.3 28	1	0.0017
12 21.1 23	1	0.0017							16 39 29	1	0.0017
12 21.1 28.1	1	0.0017							16 39 40.2	1	0.0017
12 22 19	1	0.0017							16 39 44.2	1	0.0017
12 22 28.1	1	0.0017							16 39.3 42.2	1	0.0017
12 22.1 25.1	1	0.0017							16 40 40.2	1	0.0017
12 22.1 26.1	1	0.0017							16 40.3 27	1	0.0017
12 23 18	1	0.0017							16 40.3 39.2	1	0.0017
12 23 23.1	1	0.0017							16 41.3 27	1	0.0017
12 23 28.1	1	0.0017							16 41.3 28	1	0.0017
12 23.1 25.1	1	0.0017							16 42.3 32	1	0.0017
12 23.1 26.1	1	0.0017							17 35 28	1	0.0017
12 24 14	1	0.0017							17 36 27	1	0.0017
12 24 18	1	0.0017							17 36 29	1	0.0017
12 24 19	1	0.0017							17 36 30	1	0.0017
12 24 23	1	0.0017							17 37 29	1	0.0017
12 24 23.1	1	0.0017							17 38.3 44.2	1	0.0017
12 24 24.1	1	0.0017							17 39 27	1	0.0017
12 24 26.1	1	0.0017							17 39 31	1	0.0017
12 24 27.1	1	0.0017							17 40.3 28	1	0.0017
12 24 28.1	1	0.0017							17 41.3 28	1	0.0017
12 25 16	1	0.0017							17 41.3 40.2	1	0.0017
12 25 19	1	0.0017							17 42.3 27	1	0.0017
12 25 20	1	0.0017							17 42.3 40.2	1	0.0017
12 25 24	1	0.0017							17 43.3 39.2	1	0.0017
12 25 24.1	1	0.0017							17 44.3 39.2	1	0.0017
12 25 25.1	1	0.0017							18 34 31	1	0.0017
12 25 29.1	1	0.0017
12 26 19	1	0.0017
12 26 23.1	1	0.0017
12 27 23.1	1	0.0017
12 27 24.1	1	0.0017
12 28 18	1	0.0017
12 28 19	1	0.0017
12 29 18	1	0.0017
12 29 19	1	0.0017
12 29 24	1	0.0017
12 29 24.1	1	0.0017
12 29 25.1	1	0.0017
12 29 26.1	1	0.0017
12 29 27.1	1	0.0017
12 29 28.1	1	0.0017
12 29 29.1	1	0.0017
12 30 19	1	0.0017
12 30 29.1	1	0.0017
12 31 26.1	1	0.0017
12 31 27.1	1	0.0017
12 32 25.1	1	0.0017
12 32 26.1	1	0.0017
12 32 27.1	1	0.0017
12 33 18	1	0.0017
12 34 18	1	0.0017
13 17 18	1	0.0017
13 19 25.1	1	0.0017
13 19 27.1	1	0.0017
13 20 29.1	1	0.0017
13 21 25.1	1	0.0017
13 23 27.1	1	0.0017
13 24 18	1	0.0017
13 25 28.1	1	0.0017
13 27 18	1	0.0017
13 28 25.1	1	0.0017
13 28 26.1	1	0.0017
13 29 23	1	0.0017
13 29 25.1	1	0.0017
13 29 26.1	1	0.0017
13 30 30.1	1	0.0017
13 31 28.1	1	0.0017
14 29 25.1	1	0.0017
9 17 25.1	1	0.0017
9 19 22.1	1	0.0017
9 20 18	1	0.0017
9 20 24.1	1	0.0017
9 21 28.1	1	0.0017
9 22 24.1	1	0.0017
9 25 27.1	1	0.0017
9 28 18	1	0.0017
