# Supplementary material for: Population genetic analysis of 12 X-chromosomal STRs in a Swiss sample
Source: Int J Legal Med. 2021 Aug 22;136(2):561–3. doi: 10.1007/s00414-021-02684-y (PMC8847170; doi:10.1007/s00414-021-02684-y)
Supplement: Supplementary file 3 — Supplementary file3 (XLSX 14 KB) [file 414_2021_2684_MOESM3_ESM.xlsx]

## Sheet: Table_S3_parameters
	Forensic and population genetic parameters
	Alleles	DXS10103	DXS8378	DXS10101	DXS10134	DXS10074	DXS7132	DXS10135	DXS7423	DXS10146	DXS10079	DXSHPRTB	DXS10148
	Number of different alleles	8	8	24	30	17	10	37	7	38	14	12	30
	Expected heterozyosity (GD)	0.715355	0.696583	0.896768	0.872246	0.846485	0.742395	0.936729	0.712127	0.899658	0.823575	0.75275	0.880853
	Observed heterozygosity (females)	0.680743	0.679054	0.885135	0.896959	0.851351	0.717905	0.9375	0.721284	0.901861	0.827119	0.724662	0.896785
	pHWE	0.03498	0.27917	0.51946	0.84246	0.49315	0.07343	0.57362	0.00551	0.72941	0.92137	0.34309	0.26072
	PD males	0.714953	0.696191	0.896264	0.871755	0.846009	0.741977	0.936202	0.711726	0.899152	0.823112	0.752327	0.880357
	PD females	0.886201	0.846709	0.980359	0.971116	0.958129	0.892354	0.992229	0.867778	0.981603	0.946375	0.898916	0.974223
	MEC Desmarais trio	0.682406	0.6352	0.887384	0.859318	0.827852	0.700907	0.932501	0.662606	0.890925	0.800776	0.712585	0.868895
	MEC Desmarais duo	0.540825	0.489462	0.80585	0.765164	0.720204	0.56213	0.877125	0.51969	0.811656	0.684514	0.575647	0.778476
	Haplotypes	LG1	LG2	LG3	LG4
	Number of different haplotypes	350	220	187	300
	Fraction of unique haplotypes	0.648571	0.454545	0.449198	0.606667
	Most common haplotype (frequency)	0.0166	0.0282	0.0299	0.0233
	Haplotype diversity	0.9973	0.992854	0.990291	0.995501
	Abbreviations:
	GD: gene diversity
	PD: power of discrimination
	pHWE: p-value for deviation from Hardy-Weinberg equilibrium
	MEC: mean exclusion chance
	LG: linkage group
